# Supplementary material for: Evaluation of the Prognostic Relevance of Differential Claudin Gene Expression Highlights Claudin-4 as Being Suppressed by TGFβ1 Inhibitor in Colorectal Cancer
Source: Front Genet. 2022 Feb 24;13:783016. doi: 10.3389/fgene.2022.783016 (PMC8907593; doi:10.3389/fgene.2022.783016)
Supplement: Supplementary file 1 [file Table2.XLSX]

## Sheet: Sheet1
https://www.oncomine.org/resource/login.html#
