# Supplementary material for: Evaluation of the Prognostic Relevance of Differential Claudin Gene Expression Highlights Claudin-4 as Being Suppressed by TGFβ1 Inhibitor in Colorectal Cancer
Source: Front Genet. 2022 Feb 24;13:783016. doi: 10.3389/fgene.2022.783016 (PMC8907593; doi:10.3389/fgene.2022.783016)
Supplement: Supplementary file 2 [file Table3.XLSX]

## Sheet: Sheet1
	http://gepia.cancer-pku.cn/detail.php?gene=CLDN
