# Supplementary material for: Evaluation of the Prognostic Relevance of Differential Claudin Gene Expression Highlights Claudin-4 as Being Suppressed by TGFβ1 Inhibitor in Colorectal Cancer
Source: Front Genet. 2022 Feb 24;13:783016. doi: 10.3389/fgene.2022.783016 (PMC8907593; doi:10.3389/fgene.2022.783016)
Supplement: Supplementary file 4 [file Table9.XLSX]

## Sheet: Sheet1
		Purity	B cell	CD8+T cell	CD4+T cell	Macrophage	Neutrophil	Dendritic cell
CLDN1	COAD	0.744	0.457	0.235	0.283	3.02e-06	0.0233	0.565	https://cistrome.shinyapps.io/timer/
	READ	0.609	0.276	0.00779	0.724	0.0258	0.000853	0.937
CLDN2	COAD	0.86	0.0267	0.296	0.689	0.349	0.308	0.0562
	READ	0.75	0.653	0.146	0.542	0.569	0.829	0.301
CLDN3	COAD	0.000122	0.13	1.98e-16	0.812	0.000253	5.68e-06	0.00276
	READ	0.325	0.828	7.75e-08	0.279	0.108	0.0169	0.482
CLDN4	COAD	0.245	0.000206	5.67e-05	0.0587	0.00867	0.116	0.643
	READ	0.511	0.431	0.488	0.00403	0.00451	0.864	0.498
CLDN5	COAD	2.83e-18	0.16	0.677	2.25e-18	8e-17	3.21e-07	7.96e-11
	READ	1.26e-05	0.502	8.04e-07	6.41e-06	0.203	0.264	0.928
CLDN6	COAD	0.027	0.978	0.369	0.00863	0.0012	0.197	0.143
	READ	0.402	0.812	0.58	0.0529	0.118	0.938	0.196
CLDN7	COAD	0.417	0.162	0.813	0.0156	0.000489	0.132	0.0825
	READ	0.114	0.356	0.656	0.011	0.122	0.485	0.854
CLDN8	COAD	0.0115	0.572	0.0302	0.0227	0.52	0.62	0.917
	READ	0.000324	0.151	0.0468	0.301	0.83	0.559	0.248
CLDN9	COAD	0.12	8.91e-05	1.52e-07	5.63e-05	0.0437	0.00734	0.0163
	READ	0.631	0.363	0.531	0.00179	0.0021	0.102	0.573
CLDN10	COAD	0.575	0.00392	0.189	0.284	0.0272	0.206	0.319
	READ	0.528	0.839	0.747	0.932	0.807	0.684	0.154
CLDN11	COAD	3.81e-05	0.493	0.227	2.07e-14	5.44e-29	6.76e-06	1.39e-08
	READ	0.00321	0.411	0.807	4.23e-12	9.04e-07	0.887	0.000375
CLDN12	COAD	0.0696	1.64e-05	7.63e-13	0.643	0.302	1.12e-06	6.04e-05
	READ	0.48	0.00915	2.06e-08	0.113	0.208	0.684	0.768
CLDN14	COAD	0.113	0.16	0.0735	0.251	0.319	0.0758	0.391
	READ	0.00172	0.0297	0.00336	0.666	0.786	0.228	0.69
CLDN15	COAD	0.0201	0.199	2.53e-06	0.000119	0.0796	0.0183	0.00406
	READ	0.434	0.742	0.316	0.0118	1.01	0.00532	0.432
CLDN16	COAD	0.92	0.119	0.21	0.332	2.53e-05	0.0307	0.446
	READ	0.765	0.0142	0.000123	0.479	0.0197	0.0238	0.923
CLDN18	COAD	1.15e-07	0.000264	1.02e-07	0.551	0.00118	6.14e-08	1.56e-07
	READ	0.00164	0.445	0.439	0.8	0.471	0.257	0.312
CLDN19	COAD	0.148	0.161	0.188	0.00499	0.198	0.866	0.722
	READ	0.988	0.427	0.513	0.108	0.0131	0.0823	0.0808
CLDN20	COAD	0.409	0.931	0.412	0.000208	0.641	0.722	0.537
	READ	0.537	0.581	0.804	0.0263	0.523	0.0199	0.843
