# Supplementary material for: Evaluation of the Prognostic Relevance of Differential Claudin Gene Expression Highlights Claudin-4 as Being Suppressed by TGFβ1 Inhibitor in Colorectal Cancer
Source: Front Genet. 2022 Feb 24;13:783016. doi: 10.3389/fgene.2022.783016 (PMC8907593; doi:10.3389/fgene.2022.783016)
Supplement: Supplementary file 5 [file Table6.XLSX]

## Sheet: Sheet1
		http://ualcan.path.uab.edu/cgi-bin/TCGAExResultNew2.pl?genenam=CLDN1,CLDN2,CLDN3,CLDN4,CLDN5,CLDN6,CLDN7,CLDN8,CLDN9,CLDN10,CLDN11,CLDN12,CLDN14,CLDN15,CLDN16,CLDN17,CLDN18,CLDN19,CLDN20,CLDN22,CLDN23,CLDN25&ctype=READ
