# Supplementary material for: Evaluation of the Prognostic Relevance of Differential Claudin Gene Expression Highlights Claudin-4 as Being Suppressed by TGFβ1 Inhibitor in Colorectal Cancer
Source: Front Genet. 2022 Feb 24;13:783016. doi: 10.3389/fgene.2022.783016 (PMC8907593; doi:10.3389/fgene.2022.783016)
Supplement: Supplementary file 6 [file Table11.XLSX]

## Sheet: Sheet1
Term		Count	%	PValue	Genes	List Total	Pop Hits	Pop Total	Fold Enrichment	Bonferroni	Benjamini	FDR
hsa04530:Tight junction		22	91.6667	1.03083e-41	CLDN2, CLDN1, CLDN11, CLDN22, CLDN6, CLDN10, CLDN5, CLDN20, CLDN4, CLDN3, CLDN15, CLDN25, CLDN14, CLDN9, CLDN8, CLDN24, CLDN23, CLDN7, CLDN19, CLDN18, CLDN17, CLDN16	22	87	6879	79.069	3.09248e-41	4.12331e-41	2.06166e-41	1.78843e-42
hsa04670:Leukocyte transendothelial migration		22	91.6667	7.16149e-39	CLDN2, CLDN1, CLDN11, CLDN22, CLDN6, CLDN10, CLDN5, CLDN20, CLDN4, CLDN3, CLDN15, CLDN25, CLDN14, CLDN9, CLDN8, CLDN24, CLDN23, CLDN7, CLDN19, CLDN18, CLDN17, CLDN16	22	115	6879	59.8174	2.14845e-38	1.4323e-38	7.16149e-39	4.24733e-24
hsa05160:Hepatitis C		22	91.6667	2.00526e-37	CLDN2, CLDN1, CLDN11, CLDN22, CLDN6, CLDN10, CLDN5, CLDN20, CLDN4, CLDN3, CLDN15, CLDN25, CLDN14, CLDN9, CLDN8, CLDN24, CLDN23, CLDN7, CLDN19, CLDN18, CLDN17, CLDN16	22	133	6879	51.7218	6.01579e-37	2.67368e-37	2.00526e-37	3.23629e-51
hsa04514:Cell adhesion molecules (CAMs)		22	91.6667	8.86498e-37	CLDN2, CLDN1, CLDN11, CLDN22, CLDN6, CLDN10, CLDN5, CLDN20, CLDN4, CLDN3, CLDN15, CLDN25, CLDN14, CLDN9, CLDN8, CLDN24, CLDN23, CLDN7, CLDN19, CLDN18, CLDN17, CLDN16	22	142	6879	48.4437	2.6595e-36	8.86498e-37	8.86498e-37	1.01341e-10
GO:0005198~structural molecule activity	Molecular Function	24	100	2.23554e-43	CLDN2, CLDN1, CLDN11, CLDN22, CLDN6, CLDN10, CLDN5, CLDN20, CLDN4, CLDN3, CLDN15, CLDN25, CLDN14, CLDN9, CLDN8, CLDN24, CLDN12, CLDN23, CLDN34, CLDN7, CLDN19, CLDN18, CLDN17, CLDN16	24	247	16881	68.3441	1.78843e-42	1.78843e-42	1.78843e-42	1.01341e-10
GO:0005923~bicellular tight junction	Cellular Component	24	100	1.54109e-52	CLDN2, CLDN1, CLDN11, CLDN22, CLDN6, CLDN10, CLDN5, CLDN20, CLDN4, CLDN3, CLDN15, CLDN25, CLDN14, CLDN9, CLDN8, CLDN24, CLDN12, CLDN23, CLDN34, CLDN7, CLDN19, CLDN18, CLDN17, CLDN16	24	113	18224	161.274	3.23629e-51	3.23629e-51	3.23629e-51	9.89726e-08
GO:0016021~integral component of membrane	Cellular Component	23	95.8333	1.44773e-11	CLDN2, CLDN1, CLDN11, CLDN22, CLDN6, CLDN10, CLDN5, CLDN20, CLDN4, CLDN3, CLDN15, CLDN25, CLDN14, CLDN9, CLDN8, CLDN24, CLDN12, CLDN23, CLDN34, CLDN7, CLDN19, CLDN18, CLDN16	24	5163	18224	3.38266	3.04023e-10	1.01341e-10	1.01341e-10	7.1559e-64
GO:0042802~identical protein binding	Molecular Function	21	87.5	1.06183e-24	CLDN2, CLDN1, CLDN11, CLDN22, CLDN6, CLDN10, CLDN5, CLDN20, CLDN4, CLDN3, CLDN15, CLDN14, CLDN9, CLDN8, CLDN12, CLDN23, CLDN7, CLDN19, CLDN18, CLDN17, CLDN16	24	749	16881	19.7208	8.49466e-24	4.24733e-24	4.24733e-24	2.91063e-08
GO:0016338~calcium-independent cell-cell adhesion via plasma membrane cell-adhesion molecules	Biological Process	21	87.5	1.62634e-65	CLDN2, CLDN1, CLDN11, CLDN22, CLDN6, CLDN10, CLDN5, CLDN20, CLDN4, CLDN3, CLDN15, CLDN14, CLDN9, CLDN8, CLDN12, CLDN23, CLDN7, CLDN19, CLDN18, CLDN17, CLDN16	21	21	16792	799.619	7.48116e-64	7.31853e-64	7.1559e-64	0.329578
GO:0005886~plasma membrane	Cellular Component	19	79.1667	2.35649e-08	CLDN2, CLDN11, CLDN22, CLDN10, CLDN5, CLDN20, CLDN4, CLDN15, CLDN25, CLDN14, CLDN9, CLDN8, CLDN24, CLDN23, CLDN34, CLDN7, CLDN18, CLDN17, CLDN16	24	4121	18224	3.50093	4.94863e-07	9.89726e-08	9.89726e-08	0.14467
GO:0016327~apicolateral plasma membrane	Cellular Component	6	25	1.23148e-11	CLDN6, CLDN5, CLDN4, CLDN3, CLDN8, CLDN7	24	17	18224	268	2.58611e-10	1.01341e-10	1.01341e-10	0.0749779
GO:0016328~lateral plasma membrane	Cellular Component	6	25	5.54406e-09	CLDN4, CLDN3, CLDN15, CLDN7, CLDN12, CLDN1	24	53	18224	85.9623	1.16425e-07	2.91063e-08	2.91063e-08	0.0044849
GO:0016323~basolateral plasma membrane	Cellular Component	3	12.5	0.0214222	CLDN8, CLDN7, CLDN19	24	180	18224	12.6556	0.365397	0.0749779	0.0749779	0.233571
GO:0045216~cell-cell junction organization	Biological Process	3	12.5	0.000203859	CLDN6, CLDN9, CLDN1	21	18	16792	133.27	0.00933462	0.00458682	0.0044849
GO:0006811~ion transport	Biological Process	3	12.5	0.00986384	CLDN10, CLDN15, CLDN16	21	127	16792	18.8886	0.366179	0.147958	0.14467
GO:0061436~establishment of skin barrier	Biological Process	2	8.33333	0.0212338	CLDN4, CLDN1	21	18	16792	88.8466	0.627408	0.23888	0.233571
GO:0070830~bicellular tight junction assembly	Biological Process	2	8.33333	0.037452	CLDN3, CLDN1	21	32	16792	49.9762	0.827245	0.337068	0.329578
cell-cell junction organization, ion transport, establishment of skin barrier and bicellular tight junction assembly
bicellular tight junction,integral component of membrane,plasma membrane,apicolateral plasma membrane and lateral plasma membrane
structural molecule activity and identical protein binding
