# Supplementary material for: Evaluation of the Prognostic Relevance of Differential Claudin Gene Expression Highlights Claudin-4 as Being Suppressed by TGFβ1 Inhibitor in Colorectal Cancer
Source: Front Genet. 2022 Feb 24;13:783016. doi: 10.3389/fgene.2022.783016 (PMC8907593; doi:10.3389/fgene.2022.783016)
Supplement: Supplementary file 8 [file Table10.XLSX]

## Sheet: FIGURE-9-A
		https://www.cbioportal.org/results/oncoprint?genetic_profile_ids_PROFILE_MUTATION_EXTENDED=coadread_tcga_mutations&genetic_profile_ids_PROFILE_COPY_NUMBER_ALTERATION=coadread_tcga_gistic&genetic_profile_ids_PROFILE_MRNA_EXPRESSION=coadread_tcga_rna_seq_v2_mrna_median_Zscores&cancer_study_list=coadread_tcga&Z_SCORE_THRESHOLD=2.0&RPPA_SCORE_THRESHOLD=2.0&data_priority=0&profileFilter=0&case_set_id=…

## Sheet: FIGURE-9-B
Correlation	Trait1: GTEXv8_ColTra_tpm_0220::ENSG00000163347	Trait2: GTEXv8_ColTra_tpm_0220::ENSG00000134873	Trait3: GTEXv8_ColTra_tpm_0220::ENSG00000223392	Trait4: GTEXv8_ColTra_tpm_0220::ENSG00000013297	Trait5: GTEXv8_ColTra_tpm_0220::ENSG00000157224	Trait6: GTEXv8_ColTra_tpm_0220::ENSG00000159261	Trait7: GTEXv8_ColTra_tpm_0220::ENSG00000106404	Trait8: GTEXv8_ColTra_tpm_0220::ENSG00000113946	Trait9: GTEXv8_ColTra_tpm_0220::ENSG00000156282	Trait10: GTEXv8_ColTra_tpm_0220::ENSG00000066405	Trait11: GTEXv8_ColTra_tpm_0220::ENSG00000164007	Trait12: GTEXv8_ColTra_tpm_0220::ENSG00000165376	Trait13: GTEXv8_ColTra_tpm_0220::ENSG00000171217	Trait14: GTEXv8_ColTra_tpm_0220::ENSG00000253958	Trait15: GTEXv8_ColTra_tpm_0220::ENSG00000185758	Trait16: GTEXv8_ColTra_tpm_0220::ENSG00000228607	Trait17: GTEXv8_ColTra_tpm_0220::ENSG00000165215	Trait18: GTEXv8_ColTra_tpm_0220::ENSG00000189143	Trait19: GTEXv8_ColTra_tpm_0220::ENSG00000184113	Trait20: GTEXv8_ColTra_tpm_0220::ENSG00000184697	Trait21: GTEXv8_ColTra_tpm_0220::ENSG00000181885	Trait22: GTEXv8_ColTra_tpm_0220::ENSG00000156284	Trait23: GTEXv8_ColTra_tpm_0220::ENSG00000213937
Trait 1: GTEXv8_ColTra_tpm_0220::ENSG00000163347: CLDN1	1	0.102	0.099	0.141	0.163	0.275	0.236	0.249	-0.03	-0.005	0.128	0.299	0.029	0.095	-0.079	-0.051	0.056	0.064	0.185	0.051	0.062	-0.089	0.144
Trait 2: GTEXv8_ColTra_tpm_0220::ENSG00000134873: CLDN10	0.195	1	0.141	0.657	0.056	-0.149	-0.264	-0.033	-0.151	0.459	-0.016	-0.115	0.032	-0.432	0.12	-0.028	-0.506	-0.502	0.585	0.067	-0.52	-0.475	-0.193
Trait 3: GTEXv8_ColTra_tpm_0220::ENSG00000223392: CLDN10-AS1	0.212	0.157	1	0.079	0.151	0.033	-0.008	0.064	0.008	-0.012	0.03	0.119	0.103	0.112	-0.018	0.107	0.046	0.075	0.052	0.047	0.072	0.005	-0.068
Trait 4: GTEXv8_ColTra_tpm_0220::ENSG00000013297: CLDN11	0.165	0.63	0.166	1	0.023	-0.218	-0.333	-0.044	-0.225	0.683	-0.005	-0.136	0.037	-0.611	0.182	-0.08	-0.728	-0.708	0.792	0.144	-0.706	-0.704	-0.23
Trait 5: GTEXv8_ColTra_tpm_0220::ENSG00000157224: CLDN12	0.229	0.003	0.147	0.007	1	0.074	0.027	0.087	0.06	0.114	0.043	0.11	0.086	0.142	0.003	0.031	0.094	0.136	-0.105	-0.058	0.147	0.05	0.014
Trait 6: GTEXv8_ColTra_tpm_0220::ENSG00000159261: CLDN14	0.327	-0.096	0.063	-0.148	0.175	1	0.334	0.064	0.103	-0.277	-0.037	0.11	0.03	0.385	-0.096	-0.028	0.404	0.378	-0.023	0.056	0.366	0.259	0.203
Trait 7: GTEXv8_ColTra_tpm_0220::ENSG00000106404: CLDN15	0.226	-0.157	0.003	-0.264	0.03	0.274	1	0.094	0.106	-0.332	0.148	0.07	0.06	0.557	-0.167	0.002	0.599	0.573	-0.197	-0.097	0.596	0.517	0.652
Trait 8: GTEXv8_ColTra_tpm_0220::ENSG00000113946: CLDN16	0.194	0.046	0.071	0.022	0.071	0.006	0.07	1	0.082	-0.001	0.047	0.041	0.097	0.049	-0.02	0.04	0.059	0.054	0.018	0.056	0.064	0.012	0.04
Trait 9: GTEXv8_ColTra_tpm_0220::ENSG00000156282: CLDN17	-0.066	-0.061	-0.043	-0.082	0.123	0.024	0.024	-0.038	1	-0.147	0.012	-0.1	0.033	0.249	0.012	0.046	0.259	0.249	-0.141	-0.034	0.252	0.298	0.092
Trait 10: GTEXv8_ColTra_tpm_0220::ENSG00000066405: CLDN18	0.093	0.191	0.003	0.335	0.089	-0.066	-0.14	0.043	-0.019	1	0.032	-0.121	0.121	-0.611	0.174	-0.001	-0.681	-0.655	0.54	0.125	-0.652	-0.648	-0.161
Trait 11: GTEXv8_ColTra_tpm_0220::ENSG00000164007: CLDN19	0.26	0.169	0.072	0.115	0.06	-0.023	0.114	0.076	-0.002	0.361	1	0.084	0.028	0.115	-0.003	0.044	0.076	0.079	-0.005	0.04	0.08	0.09	0.08
Trait 12: GTEXv8_ColTra_tpm_0220::ENSG00000165376: CLDN2	0.492	0.005	0.13	-0.078	0.211	0.259	0.082	0.059	-0.066	0.235	0.182	1	0.032	0.185	-0.041	-0.004	0.156	0.186	-0.152	0.006	0.186	0.025	-0.066
Trait 13: GTEXv8_ColTra_tpm_0220::ENSG00000171217: CLDN20	0.061	-0.026	0.067	0.032	0.108	0.021	0.069	0.091	0.018	0.028	0.027	0.011	1	0.02	-0.074	0.045	0.037	0.029	0.014	0.016	0.031	0.085	0.006
Trait 14: GTEXv8_ColTra_tpm_0220::ENSG00000253958: CLDN23	0.117	-0.335	0.068	-0.59	0.184	0.291	0.565	0.004	0.112	-0.282	0.028	0.186	0.013	1	-0.182	0.083	0.882	0.916	-0.537	-0.121	0.926	0.796	0.408
Trait 15: GTEXv8_ColTra_tpm_0220::ENSG00000185758: CLDN24	-0.066	0.124	-0.068	0.187	0.028	0.066	-0.167	-0.016	-0.033	0.12	0.042	-0.038	-0.078	-0.215	1	0.006	-0.205	-0.217	0.143	0.045	-0.193	-0.17	-0.137
Trait 16: GTEXv8_ColTra_tpm_0220::ENSG00000228607: CLDN25	-0.063	-0.033	0.041	-0.072	0.004	-0.061	-0.049	-0.027	-0.004	0.168	0.05	0.03	0.047	0.044	0.02	1	0.069	0.066	-0.055	0.046	0.058	0.085	0.042
Trait 17: GTEXv8_ColTra_tpm_0220::ENSG00000165215: CLDN3	0.094	-0.411	-0.027	-0.683	0.053	0.272	0.621	-0.007	0.073	-0.396	-0.037	0.15	0.092	0.86	-0.248	0.027	1	0.972	-0.583	-0.117	0.948	0.865	0.458
Trait 18: GTEXv8_ColTra_tpm_0220::ENSG00000189143: CLDN4	0.107	-0.415	-0.002	-0.682	0.098	0.268	0.62	-0.006	0.076	-0.368	-0.032	0.168	0.082	0.89	-0.262	0.025	0.988	1	-0.595	-0.132	0.965	0.843	0.449
Trait 19: GTEXv8_ColTra_tpm_0220::ENSG00000184113: CLDN5	0.191	0.561	0.096	0.785	-0.107	0.039	-0.103	0.08	-0.047	0.308	0.133	-0.067	-0.005	-0.502	0.182	-0.069	-0.567	-0.578	1	0.117	-0.619	-0.621	-0.136
Trait 20: GTEXv8_ColTra_tpm_0220::ENSG00000184697: CLDN6	0.037	0.006	0.014	0.061	0.135	0.026	-0.014	-0.021	0.021	0.006	-0.008	-0.025	-0.057	0.009	0.031	0.027	-0.01	0.02	0	1	-0.141	-0.165	0.019
Trait 21: GTEXv8_ColTra_tpm_0220::ENSG00000181885: CLDN7	0.112	-0.412	-0.002	-0.667	0.085	0.26	0.644	-0.006	0.074	-0.36	-0.016	0.173	0.084	0.887	-0.252	0.023	0.985	0.988	-0.577	-0.022	1	0.855	0.479
Trait 22: GTEXv8_ColTra_tpm_0220::ENSG00000156284: CLDN8	-0.091	-0.427	-0.067	-0.708	0.087	0.128	0.516	-0.03	0.153	-0.387	-0.038	-0.066	0.072	0.819	-0.207	0.047	0.859	0.859	-0.616	-0.098	0.864	1	0.386
Trait 23: GTEXv8_ColTra_tpm_0220::ENSG00000213937: CLDN9	0.079	-0.148	-0.078	-0.177	0.048	0.17	0.644	0.011	0.029	-0.007	0.025	-0.022	-0.006	0.354	-0.095	0.001	0.424	0.427	-0.092	0.188	0.442	0.345	1

## Sheet: FIGURE-9-C
#node1	node2	node1_string_id	node2_string_id	neighborhood_on_chromosome	gene_fusion	phylogenetic_cooccurrence	homology	coexpression	experimentally_determined_interaction	database_annotated	automated_textmining	combined_score
CLDN1	CLDN11	9606.ENSP00000295522	9606.ENSP00000064724	0	0	0	0.802	0	0	0.9	0.613	0.911
CLDN1	CLDN18	9606.ENSP00000295522	9606.ENSP00000183605	0	0	0	0.852	0.063	0	0.9	0.534	0.909
CLDN1	CLDN16	9606.ENSP00000295522	9606.ENSP00000264734	0	0	0	0.702	0.061	0	0.9	0.656	0.92
CLDN1	CLDN17	9606.ENSP00000295522	9606.ENSP00000286808	0	0	0	0.906	0.063	0	0.9	0.384	0.905
CLDN1	CLDN12	9606.ENSP00000295522	9606.ENSP00000287916	0	0	0	0	0.065	0	0.9	0.746	0.974
CLDN1	CLDN24	9606.ENSP00000295522	9606.ENSP00000438400	0	0	0	0.841	0	0	0.6	0.281	0.615
CLDN1	CLDN25	9606.ENSP00000295522	9606.ENSP00000396304	0	0	0	0.801	0	0	0.6	0.398	0.629
CLDN1	CLDN22	9606.ENSP00000295522	9606.ENSP00000318113	0	0	0	0.828	0	0	0.9	0.192	0.902
CLDN1	CLDN19	9606.ENSP00000295522	9606.ENSP00000296387	0	0	0	0.958	0.063	0	0.9	0.591	0.904
CLDN1	CLDN20	9606.ENSP00000295522	9606.ENSP00000356133	0	0	0	0.871	0.063	0	0.9	0.3	0.905
CLDN1	CLDN14	9606.ENSP00000295522	9606.ENSP00000382090	0	0	0	0.922	0.062	0	0.9	0.627	0.906
CLDN1	CLDN6	9606.ENSP00000295522	9606.ENSP00000380131	0	0	0	0.928	0.063	0	0.9	0.707	0.907
CLDN1	CLDN5	9606.ENSP00000295522	9606.ENSP00000385477	0	0	0	0.924	0.063	0	0.9	0.782	0.908
CLDN1	CLDN7	9606.ENSP00000295522	9606.ENSP00000353475	0	0	0	0.964	0.097	0	0.9	0.756	0.908
CLDN1	CLDN8	9606.ENSP00000295522	9606.ENSP00000382783	0	0	0	0.906	0.063	0	0.9	0.8	0.909
CLDN1	CLDN15	9606.ENSP00000295522	9606.ENSP00000385300	0	0	0	0.854	0.063	0	0.9	0.601	0.91
CLDN1	CLDN10	9606.ENSP00000295522	9606.ENSP00000299339	0	0	0	0.862	0.063	0	0.9	0.597	0.91
CLDN1	CLDN4	9606.ENSP00000295522	9606.ENSP00000409544	0	0	0	0.941	0.108	0	0.9	0.839	0.911
CLDN1	CLDN2	9606.ENSP00000295522	9606.ENSP00000441283	0	0	0	0.884	0.099	0	0.9	0.827	0.914
CLDN1	CLDN9	9606.ENSP00000295522	9606.ENSP00000398017	0	0	0	0.937	0.145	0	0.9	0.836	0.915
CLDN1	CLDN23	9606.ENSP00000295522	9606.ENSP00000428780	0	0	0	0.673	0.07	0	0.9	0.48	0.917
CLDN1	CLDN3	9606.ENSP00000295522	9606.ENSP00000378577	0	0	0	0.936	0.176	0.379	0.9	0.828	0.947
CLDN10	CLDN11	9606.ENSP00000299339	9606.ENSP00000064724	0	0	0	0.761	0.063	0	0.9	0.598	0.915
CLDN10	CLDN18	9606.ENSP00000299339	9606.ENSP00000183605	0	0	0	0.83	0	0.299	0.9	0.64	0.934
CLDN10	CLDN16	9606.ENSP00000299339	9606.ENSP00000264734	0	0	0	0.635	0	0	0.9	0.694	0.924
CLDN10	CLDN17	9606.ENSP00000299339	9606.ENSP00000286808	0	0	0	0.785	0.06	0	0.9	0.549	0.913
CLDN10	CLDN12	9606.ENSP00000299339	9606.ENSP00000287916	0	0	0	0	0	0	0.9	0.524	0.95
CLDN10	CLDN19	9606.ENSP00000299339	9606.ENSP00000296387	0	0	0	0.883	0	0	0.9	0.702	0.908
CLDN10	CLDN25	9606.ENSP00000299339	9606.ENSP00000396304	0	0	0	0.667	0	0	0.6	0.188	0.62
CLDN10	CLDN24	9606.ENSP00000299339	9606.ENSP00000438400	0	0	0	0.774	0	0	0.6	0.401	0.633
CLDN10	CLDN15	9606.ENSP00000299339	9606.ENSP00000385300	0	0	0	0.916	0	0	0.9	0.658	0.905
CLDN10	CLDN20	9606.ENSP00000299339	9606.ENSP00000356133	0	0	0	0.785	0	0	0.9	0.304	0.905
CLDN10	CLDN22	9606.ENSP00000299339	9606.ENSP00000318113	0	0	0	0.769	0	0	0.9	0.352	0.907
CLDN10	CLDN7	9606.ENSP00000299339	9606.ENSP00000353475	0	0	0	0.885	0.062	0	0.9	0.604	0.908
CLDN10	CLDN9	9606.ENSP00000299339	9606.ENSP00000398017	0	0	0	0.851	0.064	0	0.9	0.517	0.909
CLDN10	CLDN4	9606.ENSP00000299339	9606.ENSP00000409544	0	0	0	0.852	0	0	0.9	0.677	0.909
CLDN10	CLDN3	9606.ENSP00000299339	9606.ENSP00000378577	0	0	0	0.858	0.064	0	0.9	0.602	0.91
CLDN10	CLDN5	9606.ENSP00000299339	9606.ENSP00000385477	0	0	0	0.837	0.062	0	0.9	0.516	0.91
CLDN10	CLDN6	9606.ENSP00000299339	9606.ENSP00000380131	0	0	0	0.84	0.066	0	0.9	0.584	0.911
CLDN10	CLDN8	9606.ENSP00000299339	9606.ENSP00000382783	0	0	0	0.839	0.062	0	0.9	0.63	0.911
CLDN10	CLDN14	9606.ENSP00000299339	9606.ENSP00000382090	0	0	0	0.825	0.063	0	0.9	0.61	0.912
CLDN10	CLDN2	9606.ENSP00000299339	9606.ENSP00000441283	0	0	0	0.792	0	0	0.9	0.698	0.914
CLDN10	CLDN23	9606.ENSP00000299339	9606.ENSP00000428780	0	0	0	0	0.064	0	0.9	0.486	0.947
CLDN11	CLDN24	9606.ENSP00000064724	9606.ENSP00000438400	0	0	0	0.702	0	0	0.6	0.212	0.621
CLDN11	CLDN25	9606.ENSP00000064724	9606.ENSP00000396304	0	0	0	0	0	0	0.6	0.104	0.626
CLDN11	CLDN20	9606.ENSP00000064724	9606.ENSP00000356133	0	0	0	0.669	0.062	0	0.9	0.226	0.908
CLDN11	CLDN7	9606.ENSP00000064724	9606.ENSP00000353475	0	0	0	0.78	0	0	0.9	0.489	0.91
CLDN11	CLDN22	9606.ENSP00000064724	9606.ENSP00000318113	0	0	0	0.669	0	0	0.9	0.386	0.911
CLDN11	CLDN17	9606.ENSP00000064724	9606.ENSP00000286808	0	0	0	0.657	0	0	0.9	0.374	0.911
CLDN11	CLDN15	9606.ENSP00000064724	9606.ENSP00000385300	0	0	0	0.742	0	0	0.9	0.542	0.913
CLDN11	CLDN8	9606.ENSP00000064724	9606.ENSP00000382783	0	0	0	0.694	0	0	0.9	0.455	0.913
CLDN11	CLDN18	9606.ENSP00000064724	9606.ENSP00000183605	0	0	0	0.762	0	0	0.9	0.608	0.914
CLDN11	CLDN4	9606.ENSP00000064724	9606.ENSP00000409544	0	0	0	0.684	0	0	0.9	0.524	0.915
CLDN11	CLDN9	9606.ENSP00000064724	9606.ENSP00000398017	0	0	0	0.711	0	0	0.9	0.578	0.916
CLDN11	CLDN3	9606.ENSP00000064724	9606.ENSP00000378577	0	0	0	0.724	0	0	0.9	0.626	0.916
CLDN11	CLDN19	9606.ENSP00000064724	9606.ENSP00000296387	0	0	0	0.782	0	0	0.9	0.746	0.916
CLDN11	CLDN2	9606.ENSP00000064724	9606.ENSP00000441283	0	0	0	0.687	0	0	0.9	0.569	0.917
CLDN11	CLDN6	9606.ENSP00000064724	9606.ENSP00000380131	0	0	0	0.685	0	0	0.9	0.58	0.917
CLDN11	CLDN5	9606.ENSP00000064724	9606.ENSP00000385477	0	0	0	0.729	0.084	0	0.9	0.596	0.919
CLDN11	CLDN16	9606.ENSP00000064724	9606.ENSP00000264734	0	0	0	0.665	0	0	0.9	0.642	0.92
CLDN11	CLDN14	9606.ENSP00000064724	9606.ENSP00000382090	0	0	0	0.708	0.088	0	0.9	0.642	0.922
CLDN11	CLDN23	9606.ENSP00000064724	9606.ENSP00000428780	0	0	0	0	0	0	0.9	0.501	0.947
CLDN11	CLDN12	9606.ENSP00000064724	9606.ENSP00000287916	0	0	0	0	0	0	0.9	0.581	0.956
CLDN12	CLDN18	9606.ENSP00000287916	9606.ENSP00000183605	0	0	0	0	0	0	0.9	0.589	0.957
CLDN12	CLDN16	9606.ENSP00000287916	9606.ENSP00000264734	0	0	0	0	0	0	0.9	0.626	0.961
CLDN12	CLDN17	9606.ENSP00000287916	9606.ENSP00000286808	0	0	0	0	0	0	0.9	0.646	0.963
CLDN12	CLDN25	9606.ENSP00000287916	9606.ENSP00000396304	0	0	0	0	0	0	0	0.512	0.512
CLDN12	CLDN22	9606.ENSP00000287916	9606.ENSP00000318113	0	0	0	0	0	0	0.9	0.458	0.943
CLDN12	CLDN20	9606.ENSP00000287916	9606.ENSP00000356133	0	0	0	0	0	0	0.9	0.463	0.944
CLDN12	CLDN14	9606.ENSP00000287916	9606.ENSP00000382090	0	0	0	0	0	0	0.9	0.532	0.951
CLDN12	CLDN23	9606.ENSP00000287916	9606.ENSP00000428780	0	0	0	0	0	0	0.9	0.546	0.952
CLDN12	CLDN9	9606.ENSP00000287916	9606.ENSP00000398017	0	0	0	0	0	0	0.9	0.562	0.954
CLDN12	CLDN19	9606.ENSP00000287916	9606.ENSP00000296387	0	0	0	0	0	0	0.9	0.606	0.958
CLDN12	CLDN6	9606.ENSP00000287916	9606.ENSP00000380131	0	0	0	0	0	0	0.9	0.628	0.961
CLDN12	CLDN7	9606.ENSP00000287916	9606.ENSP00000353475	0	0	0	0	0	0	0.9	0.626	0.961
CLDN12	CLDN15	9606.ENSP00000287916	9606.ENSP00000385300	0	0	0	0	0	0	0.9	0.734	0.972
CLDN12	CLDN5	9606.ENSP00000287916	9606.ENSP00000385477	0	0	0	0	0	0	0.9	0.773	0.976
CLDN12	CLDN2	9606.ENSP00000287916	9606.ENSP00000441283	0	0	0	0	0.061	0	0.9	0.782	0.977
CLDN12	CLDN4	9606.ENSP00000287916	9606.ENSP00000409544	0	0	0	0	0	0	0.9	0.806	0.979
CLDN12	CLDN3	9606.ENSP00000287916	9606.ENSP00000378577	0	0	0	0	0	0	0.9	0.804	0.979
CLDN12	CLDN8	9606.ENSP00000287916	9606.ENSP00000382783	0	0	0	0	0	0	0.9	0.805	0.979
CLDN14	CLDN18	9606.ENSP00000382090	9606.ENSP00000183605	0	0	0	0.794	0	0	0.9	0.462	0.909
CLDN14	CLDN16	9606.ENSP00000382090	9606.ENSP00000264734	0	0	0	0.627	0.088	0	0.9	0.857	0.935
CLDN14	CLDN17	9606.ENSP00000382090	9606.ENSP00000286808	0	0	0	0.887	0.064	0	0.9	0.661	0.909
CLDN14	CLDN19	9606.ENSP00000382090	9606.ENSP00000296387	0	0	0	0.913	0.061	0	0.9	0.734	0.908
CLDN14	CLDN22	9606.ENSP00000382090	9606.ENSP00000318113	0	0	0	0.784	0.062	0	0.9	0.073	0.902
CLDN14	CLDN7	9606.ENSP00000382090	9606.ENSP00000353475	0	0	0	0.916	0	0	0.9	0.577	0.904
CLDN14	CLDN20	9606.ENSP00000382090	9606.ENSP00000356133	0	0	0	0.896	0	0	0.9	0.255	0.902
CLDN14	CLDN3	9606.ENSP00000382090	9606.ENSP00000378577	0	0	0	0.921	0.063	0	0.9	0.621	0.906
CLDN14	CLDN6	9606.ENSP00000382090	9606.ENSP00000380131	0	0	0	0.902	0	0	0.9	0.596	0.905
CLDN14	CLDN25	9606.ENSP00000382090	9606.ENSP00000396304	0	0	0	0.751	0.061	0	0.6	0	0.608
CLDN14	CLDN24	9606.ENSP00000382090	9606.ENSP00000438400	0	0	0	0.802	0.062	0	0.6	0.376	0.635
CLDN14	CLDN4	9606.ENSP00000382090	9606.ENSP00000409544	0	0	0	0.928	0	0	0.9	0.643	0.904
CLDN14	CLDN2	9606.ENSP00000382090	9606.ENSP00000441283	0	0	0	0.934	0.064	0	0.9	0.638	0.906
CLDN14	CLDN9	9606.ENSP00000382090	9606.ENSP00000398017	0	0	0	0.918	0.063	0	0.9	0.725	0.908
CLDN14	CLDN5	9606.ENSP00000382090	9606.ENSP00000385477	0	0	0	0.866	0.061	0	0.9	0.491	0.908
CLDN14	CLDN15	9606.ENSP00000382090	9606.ENSP00000385300	0	0	0	0.829	0	0	0.9	0.573	0.909
CLDN14	CLDN8	9606.ENSP00000382090	9606.ENSP00000382783	0	0	0	0.883	0.064	0	0.9	0.637	0.909
CLDN14	CLDN23	9606.ENSP00000382090	9606.ENSP00000428780	0	0	0	0.646	0	0	0.9	0.539	0.918
CLDN15	CLDN18	9606.ENSP00000385300	9606.ENSP00000183605	0	0	0	0.782	0.061	0	0.9	0.492	0.912
CLDN15	CLDN16	9606.ENSP00000385300	9606.ENSP00000264734	0	0	0	0.656	0	0	0.9	0.636	0.921
CLDN15	CLDN17	9606.ENSP00000385300	9606.ENSP00000286808	0	0	0	0.815	0	0	0.9	0.583	0.91
CLDN15	CLDN19	9606.ENSP00000385300	9606.ENSP00000296387	0	0	0	0.88	0	0	0.9	0.635	0.907
CLDN15	CLDN22	9606.ENSP00000385300	9606.ENSP00000318113	0	0	0	0.732	0	0	0.9	0.293	0.907
CLDN15	CLDN7	9606.ENSP00000385300	9606.ENSP00000353475	0	0	0	0.879	0	0	0.9	0.65	0.907
CLDN15	CLDN20	9606.ENSP00000385300	9606.ENSP00000356133	0	0	0	0.772	0	0	0.9	0.168	0.903
CLDN15	CLDN3	9606.ENSP00000385300	9606.ENSP00000378577	0	0	0	0.865	0	0	0.9	0.688	0.909
CLDN15	CLDN6	9606.ENSP00000385300	9606.ENSP00000380131	0	0	0	0.827	0	0	0.9	0.538	0.908
CLDN15	CLDN8	9606.ENSP00000385300	9606.ENSP00000382783	0	0	0	0.818	0.057	0	0.9	0.609	0.912
CLDN15	CLDN24	9606.ENSP00000385300	9606.ENSP00000438400	0	0	0	0.749	0	0	0.6	0.257	0.622
CLDN15	CLDN25	9606.ENSP00000385300	9606.ENSP00000396304	0	0	0	0.718	0	0	0.6	0.398	0.641
CLDN15	CLDN9	9606.ENSP00000385300	9606.ENSP00000398017	0	0	0	0.842	0	0	0.9	0.228	0.903
CLDN15	CLDN4	9606.ENSP00000385300	9606.ENSP00000409544	0	0	0	0.864	0	0	0.9	0.709	0.909
CLDN15	CLDN5	9606.ENSP00000385300	9606.ENSP00000385477	0	0	0	0.82	0	0	0.9	0.566	0.909
CLDN15	CLDN2	9606.ENSP00000385300	9606.ENSP00000441283	0	0	0	0.806	0.061	0	0.9	0.769	0.916
CLDN15	CLDN23	9606.ENSP00000385300	9606.ENSP00000428780	0	0	0	0.646	0.064	0	0.9	0.651	0.924
CLDN16	CLDN18	9606.ENSP00000264734	9606.ENSP00000183605	0	0	0	0.61	0	0	0.9	0.522	0.919
CLDN16	CLDN24	9606.ENSP00000264734	9606.ENSP00000438400	0	0	0	0.641	0.06	0	0.6	0.398	0.66
CLDN16	CLDN25	9606.ENSP00000264734	9606.ENSP00000396304	0	0	0	0	0	0	0.6	0.302	0.709
CLDN16	CLDN22	9606.ENSP00000264734	9606.ENSP00000318113	0	0	0	0.627	0.06	0	0.9	0.146	0.905
CLDN16	CLDN20	9606.ENSP00000264734	9606.ENSP00000356133	0	0	0	0.639	0	0	0.9	0.446	0.915
CLDN16	CLDN7	9606.ENSP00000264734	9606.ENSP00000353475	0	0	0	0.71	0	0	0.9	0.577	0.916
CLDN16	CLDN4	9606.ENSP00000264734	9606.ENSP00000409544	0	0	0	0.689	0	0	0.9	0.63	0.919
CLDN16	CLDN6	9606.ENSP00000264734	9606.ENSP00000380131	0	0	0	0.63	0	0	0.9	0.576	0.92
CLDN16	CLDN9	9606.ENSP00000264734	9606.ENSP00000398017	0	0	0	0.652	0.061	0	0.9	0.587	0.921
CLDN16	CLDN5	9606.ENSP00000264734	9606.ENSP00000385477	0	0	0	0.604	0	0	0.9	0.632	0.924
CLDN16	CLDN2	9606.ENSP00000264734	9606.ENSP00000441283	0	0	0	0.623	0	0	0.9	0.726	0.926
CLDN16	CLDN3	9606.ENSP00000264734	9606.ENSP00000378577	0	0	0	0.653	0.061	0	0.9	0.735	0.926
CLDN16	CLDN8	9606.ENSP00000264734	9606.ENSP00000382783	0	0	0	0.637	0.061	0	0.9	0.699	0.926
CLDN16	CLDN23	9606.ENSP00000264734	9606.ENSP00000428780	0	0	0	0	0	0	0.9	0.448	0.942
CLDN16	CLDN19	9606.ENSP00000264734	9606.ENSP00000296387	0	0	0	0.634	0	0.379	0.9	0.952	0.957
CLDN16	CLDN17	9606.ENSP00000264734	9606.ENSP00000286808	0	0	0	0	0.061	0	0.9	0.608	0.96
CLDN17	CLDN18	9606.ENSP00000286808	9606.ENSP00000183605	0	0	0	0.779	0	0	0.9	0.477	0.91
CLDN17	CLDN24	9606.ENSP00000286808	9606.ENSP00000438400	0	0	0	0.782	0.062	0	0.6	0.595	0.658
CLDN17	CLDN25	9606.ENSP00000286808	9606.ENSP00000396304	0	0	0	0.74	0.061	0	0.6	0.53	0.66
CLDN17	CLDN5	9606.ENSP00000286808	9606.ENSP00000385477	0	0	0	0.884	0	0	0.9	0.358	0.903
CLDN17	CLDN9	9606.ENSP00000286808	9606.ENSP00000398017	0	0	0	0.929	0.061	0	0.9	0.501	0.905
CLDN17	CLDN7	9606.ENSP00000286808	9606.ENSP00000353475	0	0	0	0.905	0.062	0	0.9	0.433	0.905
CLDN17	CLDN4	9606.ENSP00000286808	9606.ENSP00000409544	0	0	0	0.927	0.061	0	0.9	0.55	0.905
CLDN17	CLDN3	9606.ENSP00000286808	9606.ENSP00000378577	0	0	0	0.926	0.061	0	0.9	0.516	0.905
CLDN17	CLDN8	9606.ENSP00000286808	9606.ENSP00000382783	0	0	0	0.959	0.063	0	0.9	0.752	0.905
CLDN17	CLDN19	9606.ENSP00000286808	9606.ENSP00000296387	0	0	0	0.89	0.061	0	0.9	0.431	0.906
CLDN17	CLDN6	9606.ENSP00000286808	9606.ENSP00000380131	0	0	0	0.919	0.055	0	0.9	0.614	0.906
CLDN17	CLDN2	9606.ENSP00000286808	9606.ENSP00000441283	0	0	0	0.861	0.061	0	0.9	0.564	0.909
CLDN17	CLDN20	9606.ENSP00000286808	9606.ENSP00000356133	0	0	0	0.803	0	0	0.9	0.515	0.909
CLDN17	CLDN22	9606.ENSP00000286808	9606.ENSP00000318113	0	0	0	0.792	0.062	0	0.9	0.504	0.912
CLDN17	CLDN23	9606.ENSP00000286808	9606.ENSP00000428780	0	0	0	0.656	0.064	0	0.9	0.486	0.917
CLDN18	CLDN24	9606.ENSP00000183605	9606.ENSP00000438400	0	0	0	0.798	0	0	0.6	0.24	0.616
CLDN18	CLDN25	9606.ENSP00000183605	9606.ENSP00000396304	0	0	0	0.69	0	0	0.6	0.354	0.64
CLDN18	CLDN22	9606.ENSP00000183605	9606.ENSP00000318113	0	0	0	0.789	0	0	0.9	0.27	0.905
CLDN18	CLDN7	9606.ENSP00000183605	9606.ENSP00000353475	0	0	0	0.855	0	0	0.9	0.563	0.907
CLDN18	CLDN20	9606.ENSP00000183605	9606.ENSP00000356133	0	0	0	0.77	0	0	0.9	0.356	0.907
CLDN18	CLDN9	9606.ENSP00000183605	9606.ENSP00000398017	0	0	0	0.799	0.049	0	0.9	0.491	0.91
CLDN18	CLDN6	9606.ENSP00000183605	9606.ENSP00000380131	0	0	0	0.816	0	0	0.9	0.582	0.91
CLDN18	CLDN8	9606.ENSP00000183605	9606.ENSP00000382783	0	0	0	0.787	0	0	0.9	0.508	0.91
CLDN18	CLDN4	9606.ENSP00000183605	9606.ENSP00000409544	0	0	0	0.834	0	0	0.9	0.677	0.911
CLDN18	CLDN3	9606.ENSP00000183605	9606.ENSP00000378577	0	0	0	0.84	0.061	0	0.9	0.689	0.912
CLDN18	CLDN2	9606.ENSP00000183605	9606.ENSP00000441283	0	0	0	0.745	0	0	0.9	0.572	0.914
CLDN18	CLDN5	9606.ENSP00000183605	9606.ENSP00000385477	0	0	0	0.755	0.061	0	0.9	0.681	0.918
CLDN18	CLDN19	9606.ENSP00000183605	9606.ENSP00000296387	0	0	0	0.864	0	0.379	0.9	0.498	0.939
CLDN18	CLDN23	9606.ENSP00000183605	9606.ENSP00000428780	0	0	0	0	0.064	0	0.9	0.509	0.95
CLDN19	CLDN24	9606.ENSP00000296387	9606.ENSP00000438400	0	0	0	0.816	0	0	0.6	0.566	0.64
CLDN19	CLDN25	9606.ENSP00000296387	9606.ENSP00000396304	0	0	0	0.768	0.061	0	0.6	0.448	0.646
CLDN19	CLDN7	9606.ENSP00000296387	9606.ENSP00000353475	0	0	0	0.954	0.061	0	0.9	0.473	0.904
CLDN19	CLDN5	9606.ENSP00000296387	9606.ENSP00000385477	0	0	0	0.908	0	0	0.9	0.548	0.904
CLDN19	CLDN9	9606.ENSP00000296387	9606.ENSP00000398017	0	0	0	0.922	0.063	0	0.9	0.502	0.905
CLDN19	CLDN2	9606.ENSP00000296387	9606.ENSP00000441283	0	0	0	0.893	0	0	0.9	0.636	0.906
CLDN19	CLDN4	9606.ENSP00000296387	9606.ENSP00000409544	0	0	0	0.924	0.062	0	0.9	0.583	0.906
CLDN19	CLDN20	9606.ENSP00000296387	9606.ENSP00000356133	0	0	0	0.862	0	0	0.9	0.543	0.907
CLDN19	CLDN3	9606.ENSP00000296387	9606.ENSP00000378577	0	0	0	0.919	0.063	0	0.9	0.761	0.908
CLDN19	CLDN8	9606.ENSP00000296387	9606.ENSP00000382783	0	0	0	0.89	0.061	0	0.9	0.636	0.908
CLDN19	CLDN6	9606.ENSP00000296387	9606.ENSP00000380131	0	0	0	0.909	0.088	0	0.9	0.503	0.909
CLDN19	CLDN22	9606.ENSP00000296387	9606.ENSP00000318113	0	0	0	0.806	0	0	0.9	0.541	0.91
CLDN19	CLDN23	9606.ENSP00000296387	9606.ENSP00000428780	0	0	0	0.636	0.064	0	0.9	0.429	0.916
CLDN2	CLDN22	9606.ENSP00000441283	9606.ENSP00000318113	0	0	0	0.767	0	0	0.9	0.34	0.907
CLDN2	CLDN7	9606.ENSP00000441283	9606.ENSP00000353475	0	0	0	0.895	0.075	0	0.9	0.742	0.911
CLDN2	CLDN20	9606.ENSP00000441283	9606.ENSP00000356133	0	0	0	0.874	0	0	0.9	0.361	0.904
CLDN2	CLDN3	9606.ENSP00000441283	9606.ENSP00000378577	0	0	0	0.906	0.097	0	0.9	0.83	0.913
CLDN2	CLDN6	9606.ENSP00000441283	9606.ENSP00000380131	0	0	0	0.898	0	0	0.9	0.612	0.906
CLDN2	CLDN8	9606.ENSP00000441283	9606.ENSP00000382783	0	0	0	0.86	0.062	0	0.9	0.77	0.912
CLDN2	CLDN5	9606.ENSP00000441283	9606.ENSP00000385477	0	0	0	0.855	0.061	0	0.9	0.778	0.912
CLDN2	CLDN25	9606.ENSP00000441283	9606.ENSP00000396304	0	0	0	0.73	0	0	0.6	0.251	0.623
CLDN2	CLDN9	9606.ENSP00000441283	9606.ENSP00000398017	0	0	0	0.907	0.062	0	0.9	0.528	0.906
CLDN2	CLDN4	9606.ENSP00000441283	9606.ENSP00000409544	0	0	0	0.909	0.069	0	0.9	0.859	0.91
CLDN2	CLDN23	9606.ENSP00000441283	9606.ENSP00000428780	0	0	0	0.648	0.082	0	0.9	0.412	0.917
CLDN2	CLDN24	9606.ENSP00000441283	9606.ENSP00000438400	0	0	0	0.775	0	0	0.6	0.583	0.65
CLDN20	CLDN22	9606.ENSP00000356133	9606.ENSP00000318113	0	0	0	0.714	0	0	0.9	0.342	0.908
CLDN20	CLDN7	9606.ENSP00000356133	9606.ENSP00000353475	0	0	0	0.894	0	0	0.9	0.152	0.901
CLDN20	CLDN24	9606.ENSP00000356133	9606.ENSP00000438400	0	0	0	0.719	0	0	0.6	0.342	0.635
CLDN20	CLDN25	9606.ENSP00000356133	9606.ENSP00000396304	0	0	0	0.664	0	0	0.6	0.557	0.672
CLDN20	CLDN3	9606.ENSP00000356133	9606.ENSP00000378577	0	0	0	0.847	0	0	0.9	0.211	0.902
CLDN20	CLDN9	9606.ENSP00000356133	9606.ENSP00000398017	0	0	0	0.854	0	0	0.9	0.284	0.903
CLDN20	CLDN8	9606.ENSP00000356133	9606.ENSP00000382783	0	0	0	0.823	0	0	0.9	0.214	0.903
CLDN20	CLDN6	9606.ENSP00000356133	9606.ENSP00000380131	0	0	0	0.837	0	0	0.9	0.301	0.904
CLDN20	CLDN4	9606.ENSP00000356133	9606.ENSP00000409544	0	0	0	0.859	0	0	0.9	0.313	0.904
CLDN20	CLDN5	9606.ENSP00000356133	9606.ENSP00000385477	0	0	0	0.831	0	0	0.9	0.341	0.905
CLDN20	CLDN23	9606.ENSP00000356133	9606.ENSP00000428780	0	0	0	0	0.064	0	0.9	0.371	0.936
CLDN22	CLDN25	9606.ENSP00000318113	9606.ENSP00000396304	0	0	0	0.938	0	0	0.6	0	0.6
CLDN22	CLDN24	9606.ENSP00000318113	9606.ENSP00000438400	0	0	0	0.982	0	0	0.6	0	0.6
CLDN22	CLDN7	9606.ENSP00000318113	9606.ENSP00000353475	0	0	0	0.844	0	0	0.9	0.065	0.9
CLDN22	CLDN5	9606.ENSP00000318113	9606.ENSP00000385477	0	0	0	0.798	0	0	0.9	0.096	0.901
CLDN22	CLDN4	9606.ENSP00000318113	9606.ENSP00000409544	0	0	0	0.829	0	0	0.9	0.286	0.904
CLDN22	CLDN6	9606.ENSP00000318113	9606.ENSP00000380131	0	0	0	0.831	0	0	0.9	0.428	0.906
CLDN22	CLDN8	9606.ENSP00000318113	9606.ENSP00000382783	0	0	0	0.825	0.062	0	0.9	0.364	0.907
CLDN22	CLDN3	9606.ENSP00000318113	9606.ENSP00000378577	0	0	0	0.803	0.055	0	0.9	0.44	0.909
CLDN22	CLDN9	9606.ENSP00000318113	9606.ENSP00000398017	0	0	0	0.827	0.06	0	0.9	0.607	0.911
CLDN22	CLDN23	9606.ENSP00000318113	9606.ENSP00000428780	0	0	0	0	0	0	0.9	0.204	0.916
CLDN23	CLDN7	9606.ENSP00000428780	9606.ENSP00000353475	0	0	0	0.669	0.18	0	0.9	0.481	0.927
CLDN23	CLDN3	9606.ENSP00000428780	9606.ENSP00000378577	0	0	0	0.657	0.108	0	0.9	0.495	0.922
CLDN23	CLDN6	9606.ENSP00000428780	9606.ENSP00000380131	0	0	0	0.681	0.117	0	0.9	0.574	0.924
CLDN23	CLDN8	9606.ENSP00000428780	9606.ENSP00000382783	0	0	0	0.634	0.064	0	0.9	0.49	0.919
CLDN23	CLDN5	9606.ENSP00000428780	9606.ENSP00000385477	0	0	0	0	0.099	0	0.9	0.326	0.934
CLDN23	CLDN25	9606.ENSP00000428780	9606.ENSP00000396304	0	0	0	0.617	0	0	0.6	0.517	0.676
CLDN23	CLDN9	9606.ENSP00000428780	9606.ENSP00000398017	0	0	0	0.729	0.064	0	0.9	0.478	0.914
CLDN23	CLDN4	9606.ENSP00000428780	9606.ENSP00000409544	0	0	0	0.696	0.199	0	0.9	0.56	0.93
CLDN23	CLDN24	9606.ENSP00000428780	9606.ENSP00000438400	0	0	0	0.634	0	0	0.6	0.204	0.624
CLDN24	CLDN7	9606.ENSP00000438400	9606.ENSP00000353475	0	0	0	0.846	0	0	0.6	0.185	0.609
CLDN24	CLDN3	9606.ENSP00000438400	9606.ENSP00000378577	0	0	0	0.809	0.055	0	0.6	0.531	0.644
CLDN24	CLDN6	9606.ENSP00000438400	9606.ENSP00000380131	0	0	0	0.845	0	0	0.6	0.471	0.627
CLDN24	CLDN8	9606.ENSP00000438400	9606.ENSP00000382783	0	0	0	0.837	0.062	0	0.6	0.455	0.636
CLDN24	CLDN5	9606.ENSP00000438400	9606.ENSP00000385477	0	0	0	0.812	0	0	0.6	0.095	0.604
CLDN24	CLDN25	9606.ENSP00000438400	9606.ENSP00000396304	0	0	0	0.938	0	0	0.6	0	0.6
CLDN24	CLDN9	9606.ENSP00000438400	9606.ENSP00000398017	0	0	0	0.835	0.06	0	0.6	0.528	0.64
CLDN24	CLDN4	9606.ENSP00000438400	9606.ENSP00000409544	0	0	0	0.828	0	0	0.6	0.491	0.632
CLDN25	CLDN7	9606.ENSP00000396304	9606.ENSP00000353475	0	0	0	0.788	0	0	0.6	0.069	0.602
CLDN25	CLDN3	9606.ENSP00000396304	9606.ENSP00000378577	0	0	0	0.772	0.061	0	0.6	0.094	0.613
CLDN25	CLDN6	9606.ENSP00000396304	9606.ENSP00000380131	0	0	0	0.79	0	0	0.6	0.417	0.632
CLDN25	CLDN8	9606.ENSP00000396304	9606.ENSP00000382783	0	0	0	0.761	0.061	0	0.6	0.348	0.638
CLDN25	CLDN5	9606.ENSP00000396304	9606.ENSP00000385477	0	0	0	0.753	0	0	0.6	0.212	0.617
CLDN25	CLDN4	9606.ENSP00000396304	9606.ENSP00000409544	0	0	0	0.777	0	0	0.6	0.286	0.622
CLDN25	CLDN9	9606.ENSP00000396304	9606.ENSP00000398017	0	0	0	0.799	0.061	0	0.6	0.491	0.645
CLDN3	CLDN7	9606.ENSP00000378577	9606.ENSP00000353475	0	0	0	0.934	0.34	0	0.9	0.808	0.934
CLDN3	CLDN34	9606.ENSP00000378577	9606.ENSP00000403980	0	0	0	0	0	0	0	0.44	0.44
CLDN3	CLDN9	9606.ENSP00000378577	9606.ENSP00000398017	0	0	0	0.968	0.077	0	0.9	0.582	0.905
CLDN3	CLDN6	9606.ENSP00000378577	9606.ENSP00000380131	0	0	0	0.959	0.088	0	0.9	0.797	0.908
CLDN3	CLDN8	9606.ENSP00000378577	9606.ENSP00000382783	0	0	0	0.933	0.107	0	0.9	0.81	0.911
CLDN3	CLDN4	9606.ENSP00000378577	9606.ENSP00000409544	0	0	0	0.973	0.348	0	0.9	0.913	0.933
CLDN3	CLDN5	9606.ENSP00000378577	9606.ENSP00000385477	0	0	0	0.946	0.061	0.379	0.9	0.844	0.939
CLDN34	CLDN4	9606.ENSP00000403980	9606.ENSP00000409544	0	0	0	0	0	0	0	0.44	0.44
CLDN4	CLDN7	9606.ENSP00000409544	9606.ENSP00000353475	0	0	0	0.937	0.37	0	0.9	0.844	0.937
CLDN4	CLDN6	9606.ENSP00000409544	9606.ENSP00000380131	0	0	0	0.966	0.107	0	0.9	0.712	0.909
CLDN4	CLDN8	9606.ENSP00000409544	9606.ENSP00000382783	0	0	0	0.928	0.106	0	0.9	0.902	0.912
CLDN4	CLDN5	9606.ENSP00000409544	9606.ENSP00000385477	0	0	0	0.944	0	0	0.9	0.806	0.904
CLDN4	CLDN9	9606.ENSP00000409544	9606.ENSP00000398017	0	0	0	0.968	0.064	0	0.9	0.552	0.904
CLDN5	CLDN7	9606.ENSP00000385477	9606.ENSP00000353475	0	0	0	0.92	0	0	0.9	0.801	0.906
CLDN5	CLDN6	9606.ENSP00000385477	9606.ENSP00000380131	0	0	0	0.944	0	0	0.9	0.546	0.902
CLDN5	CLDN8	9606.ENSP00000385477	9606.ENSP00000382783	0	0	0	0.905	0	0	0.9	0.656	0.906
CLDN5	CLDN9	9606.ENSP00000385477	9606.ENSP00000398017	0	0	0	0.95	0	0	0.9	0.499	0.902
CLDN6	CLDN7	9606.ENSP00000380131	9606.ENSP00000353475	0	0	0	0.927	0.118	0	0.9	0.679	0.912
CLDN6	CLDN9	9606.ENSP00000380131	9606.ENSP00000398017	0	0	0	0.973	0.062	0	0.9	0.918	0.904
CLDN6	CLDN8	9606.ENSP00000380131	9606.ENSP00000382783	0	0	0	0.925	0.061	0	0.9	0.599	0.906
CLDN7	CLDN9	9606.ENSP00000353475	9606.ENSP00000398017	0	0	0	0.934	0.077	0	0.9	0.528	0.906
CLDN7	CLDN8	9606.ENSP00000353475	9606.ENSP00000382783	0	0	0	0.919	0.099	0	0.9	0.764	0.911
CLDN8	CLDN9	9606.ENSP00000382783	9606.ENSP00000398017	0	0	0	0.935	0.061	0	0.9	0.55	0.905
