# Supplementary material for: Evaluation of the Prognostic Relevance of Differential Claudin Gene Expression Highlights Claudin-4 as Being Suppressed by TGFβ1 Inhibitor in Colorectal Cancer
Source: Front Genet. 2022 Feb 24;13:783016. doi: 10.3389/fgene.2022.783016 (PMC8907593; doi:10.3389/fgene.2022.783016)
Supplement: Supplementary file 9 [file Table12.XLSX]

## Sheet: qRT-PCR
B		para-carcinoma tissue	para-carcinoma tissue	para-carcinoma tissue	carcinoma tissue	carcinoma tissue	carcinoma tissue
	CLDN4	1	1	1	18.1584	20.9446	21.8363
C		para-carcinoma tissue	para-carcinoma tissue	para-carcinoma tissue	carcinoma tissue	carcinoma tissue	carcinoma tissue
	CLDN11	1	1	1	0.38924	0.265081	0.277563
D		HCT116	HCT116	HCT116	HCT116 + 5.00 uM/ml LY364947	HCT116 + 5.00 uM/ml LY364947	HCT116 + 5.00 uM/ml LY364947	HCT116 + 10.0 uM/ml LY364947	HCT116 + 10.0 uM/ml LY364947	HCT116 + 10.0 uM/ml LY364947
	TGFβ1	1	1	1	0.739454	0.730853	0.71067	0.497041	0.584027	0.457028
	CLDN4	1	1	1	0.7063	0.613089	0.44837	0.145126	0.260986	0.300903
E		HT29	HT29	HT29	HT29 + 5.00 uM/ml LY364947	HT29 + 5.00 uM/ml LY364947	HT29 + 5.00 uM/ml LY364947	HT29 + 10.0 uM/ml LY364947	HT29 + 10.0 uM/ml LY364947	HT29 + 10.0 uM/ml LY364947
	TGFβ1	1	1	1	0.656729	0.655866	0.662953	0.303561	0.414687	0.447808
	CLDN4	1	1	1	0.524045	0.529305	0.562844	0.418867	0.433532	0.432352

## Sheet: Western Blot
Cell		HT29			HT29 + 5.00 uM/ml LY364947			HT29 + 10.0 uM/ml LY364947
	TGFβ1	1.24609	1.41114	1.31491	1.03248	1.28777	1.31649	0.96918	0.671385	0.729096
	CLDN4	1.87039	1.8742	1.61188	1.24235	1.44446	1.07965	0.585362	0.868422	0.749243
		HCT116			HCT116 + 5.00 uM/ml LY364947			HCT116 + 10.0 uM/ml LY364947
	TGFβ1	1.54127	1.35254	1.29283	1.13567	1.18852	1.07284	0.481846	0.480655	0.478909
	CLDN4	1.93607	1.76477	1.77218	1.68976	1.57969	1.32093	1.29846	1.27963	1.22114
		para-carcinoma tissue			carcinoma tissue
Tumor	CLDN4	0.341624	0.794372	0.666152	1.91293	1.85495	1.83017
